# Supplementary material for: Dysregulation of Metabolism and Proteostasis in Skeletal Muscle of a Presymptomatic Pompe Mouse Model
Source: Cells. 2023 Jun 11;12(12):1602. doi: 10.3390/cells12121602 (PMC10297364; doi:10.3390/cells12121602)
Supplement: Supplementary file 1 [file cells-12-01602-s001.zip]

Archive with 1 entries (1 files):
- cells-2425255-supplementary.pdf
